# Supplementary material for: Longitudinal Skeletal and Dental Changes in Untreated Children with Angle Class I and III Malocclusions: A Retrospective Cephalometric Cohort Study
Source: J Clin Med. 2025 Nov 13;14(22):8037. doi: 10.3390/jcm14228037 (PMC12653912; doi:10.3390/jcm14228037)
Supplement: Supplementary file 1 [file jcm-14-08037-s001.zip]

Archive with 1 entries (1 files):
- jcm-3944482-supplementary.xlsx
