# Supplementary material for: Longitudinal Skeletal and Dental Changes in Untreated Children with Angle Class I and III Malocclusions: A Retrospective Cephalometric Cohort Study
Source: J Clin Med. 2025 Nov 13;14(22):8037. doi: 10.3390/jcm14228037 (PMC12653912; doi:10.3390/jcm14228037)
Supplement: Supplementary file 1 [file jcm-14-08037-s001.zip › jcm-3944482-supplementary.xlsx]

## Sheet: Calibration data
	SNA	SNB	ANB	Bjork sum	FMA	Gonial angle	APDI	ODI	Combination factor	A-B mandibular plane	U1 to FH	U1 to SN	U1 to UOP	IMPA	L1 to LOP	interincisal angle	Cant of occlusal plane	U1 to NA	L1 to NB
Weighted Kappaa	0.74718	0.79981	0.71499	0.85877	0.76371	0.91224	0.81719	0.74732	0.71776	0.85588	0.86943	0.81953	0.7307	0.98719	0.95627	0.90205	0.88843	0.73562	0.97144
Standard error	0.1768	0.13296	0.15548	0.05752	0.11433	0.04107	0.09423	0.10551	0.13573	0.05711	0.08815	0.09944	0.1706	0.00395	0.02228	0.08115	0.0659	0.18454	0.013
95% CI	0.40065 to 1.00000	0.53921 to 1.00000	0.41025 to 1.00000	0.74603 to 0.97151	0.53964 to 0.98779	0.83174 to 0.99275	0.63251 to 1.00000	0.54052 to 0.95411	0.45172 to 0.98380	0.74395 to 0.96781	0.69665 to 1.00000	0.62462 to 1.00000	0.39633 to 1.00000	0.97945 to 0.99492	0.91261 to 0.99994	0.74300 to 1.00000	0.75927 to 1.00000	0.37393 to 1.00000	0.94596 to 0.99693
a Quadratic weights
